# Supplementary material for: Mouse lung automated segmentation tool for quantifying lung tumors after micro-computed tomography
Source: PLoS One. 2021 Jun 17;16(6):e0252950. doi: 10.1371/journal.pone.0252950 (PMC8211241; doi:10.1371/journal.pone.0252950)
Supplement: S1 Table — Manual scoring and MLAST results are shown for all subjects used in comparing manual scoring to MLAST segmentation. Manual scores are shown on a 0–3 scale and MLAST results are shown as % of total thoracic tissue. (XLSX) [file pone.0252950.s002.xlsx]

## Sheet: Sheet1
Subject_ID	Score	Lung	Soft_Tissue	Intermediate
8410	1	43.4682	38.8321	17.6997
8411	1	43.0307	39.0384	17.9309
8412	1	42.6696	39.4125	17.9179
2252	0	45.5254	36.9561	17.5186
2343	0	42.949	38.7605	18.2906
2344	1	44.3183	38.8318	16.8499
2341	1	40.5257	41.6341	17.8401
2345	1	38.657	42.4497	18.8934
8414	0	41.1978	38.2287	20.5735
8400	0	44.8081	38.282	16.9099
8403	2	38.4813	39.9642	21.5545
8407	1	40.0295	41.4206	18.5499
8402	0	40.0916	42.2626	17.6458
8404	1	37.6987	44.3082	17.9931
2346	1	39.5262	43.9287	16.5452
2348	1	45.6533	39.1331	15.2136
2351	1	43.3061	38.4855	18.2084
2352	0	44.8313	39.4659	15.7028
2353	1	42.552	40.9435	16.5045
9207	1	38.2833	43.3027	18.414
9211	2	37.9285	40.7528	21.3188
9215	2	34.2093	48.2022	17.5885
9218	0	49.3925	33.8485	16.759
9220	1	43.2969	39.2385	17.4646
9229	1	44.8701	36.8308	18.299
9208	2	42.927	37.1967	19.8763
9214	0	47.2612	35.814	16.9248
9216	1	39.9594	40.233	19.8076
5104	2	37.8889	42.2108	19.9003
5105	2	37.1266	44.1384	18.735
5107	1	43.6304	37.1835	19.1861
8410	2	35.9339	41.3946	22.6715
8411	2	38.2071	41.1574	20.6355
8412	2	40.6458	38.0765	21.2777
2252	2	41.5669	37.8091	20.624
2341	1	44.2824	36.594	19.1236
2345	2	34.8561	40.211	24.9328
8414	2	40.8586	36.1449	22.9965
8400	1	48.6158	34.7012	16.683
8403	3	24.1077	50.4464	25.4458
8407	2	39.3326	37.599	23.0683
8402	2	39.3051	38.5905	22.1044
8404	2	31.1258	44.8517	24.0225
2346	2	43.1895	32.7122	24.0983
2348	1	44.9037	35.9983	19.0979
2351	1	44.3136	35.3771	20.3093
2352	2	44.1821	34.1215	21.6964
2353	2	43.9504	34.549	21.5007
9215	2	44.3597	33.9219	21.7184
9220	2	43.0073	35.9539	21.0388
9208	3	36.4532	37.5307	26.0161
9216	2	39.6332	36.4636	23.9032
5104	2	28.9026	41.1881	29.9093
5105	3	24.161	47.7766	28.0624
5107	1	39.1459	37.3869	23.4673
8410	2	37.234	38.7983	23.9677
8411	3	33.4112	43.4815	23.1073
8412	2	37.5027	41.017	21.4803
2252	2	37.6099	41.5982	20.7919
2343	2	35.5021	40.3505	24.1474
2344	2	40.662	38.3669	20.9711
2341	2	35.9559	42.6934	21.3507
2345	3	34.7195	40.9381	24.3423
8414	3	30.5203	41.5184	27.9613
9449	2	34.3244	42.3964	23.2792
8400	1	43.7236	36.2521	20.0243
8403	3	20.4506	58.3982	21.1512
8407	3	30.9558	42.2781	26.7661
8402	2	31.9686	43.3284	24.7029
8404	2	34.8277	41.7255	23.4468
2346	2	34.1909	41.6983	24.1108
2348	1	43.3375	36.7367	19.9258
2351	2	37.0398	39.7165	23.2437
2352	2	38.0563	39.7214	22.2223
2353	2	34.3845	43.2943	22.3212
9207	3	16.8682	63.9533	19.1785
9211	3	32.9772	41.7715	25.2513
9215	3	36.863	39.461	23.6761
9218	2	36.5954	40.2891	23.1155
9220	2	41.7283	36.8313	21.4403
9229	3	36.0968	41.1233	22.7799
9208	3	24.1324	51.73	24.1376
9214	1	39.7283	37.8019	22.4698
9216	3	30.7224	42.3582	26.9194
	2	37.2436	38.8534	23.903
5104	3	32.2863	40.3267	27.387
5105	3	24.9754	54.1242	20.9003
5107	2	37.0772	38.3797	24.5431
9724	1	46.3156	37.217	16.4674
9727	1	44.3413	37.8065	17.8523
9729	1	42.5543	38.1142	19.3315
9730	1	45.0977	33.6863	21.216
9591	2	32.9476	45.6142	21.4383
9594	1	41.0324	36.7621	22.2055
9595	2	35.0793	40.4315	24.4892
9598	2	30.3386	45.3266	24.3348
5452	1	42.6999	39.093	18.2071
5454	1	47.2359	34.4865	18.2777
5456	1	49.3136	34.0522	16.6342
5457	1	42.9007	38.3212	18.7782
9600	1	39.0418	36.2401	24.7181
	1	47.0448	34.9051	18.0501
9732	2	35.8101	43.5911	20.5987
6187	1	38.8456	41.4051	19.7493
6188	1	36.6955	38.9922	24.3124
9928	1	45.6011	37.6646	16.7343
99527	1	40.2594	39.755	19.9856
9941	1	41.4643	37.292	21.2436
9926	2	51.7287	25.2748	22.9965
9939	0	48.8808	34.4552	16.664
9940	1	46.9919	35.1178	17.8902
9945	1	39.7164	35.8877	24.3958
9947	1	43.2266	35.3683	21.4051
9950	1	35.138	40.8228	24.0392
9601	2	38.6296	36.1677	25.2027
9603	1	40.179	37.1477	22.6733
9606	2	44.1743	33.8169	22.0088
6192	2	35.0606	40.184	24.7554
6196	1	45.4106	35.767	18.8224
5466	2	33.6448	42.3018	24.0534
9949	1	42.3658	34.1969	23.4373
9953	1	38.5161	39.1673	22.3166
9956	2	28.1388	49.1884	22.6728
9724	3	29.96	49.8962	20.1439
9727	2	37.6134	37.4788	24.9078
9729	2	38.2746	33.8865	27.8389
9730	2	21.9709	59.6682	18.3609
9591	2	19.9717	53.627	26.4013
9594	2	35.6272	36.9134	27.4594
9595	3	40.7567	5.99758	53.2457
9596	2	28.5415	37.1026	34.3559
9598	2	26.3135	42.0392	31.6473
5452	2	39.6028	36.0436	24.3536
5454	2	33.2852	42.8886	23.8262
5456	2	38.0037	36.7314	25.2649
5457	2	36.3194	37.8134	25.8672
9600	2	32.1099	44.5188	23.3713
	2	39.796	31.7496	28.4544
9732	3	24.3863	53.3035	22.3102
6188	2	35.7075	36.0157	28.2767
9928	2	36.5406	36.4961	26.9633
99527	2	36.0861	41.715	22.1988
9941	2	29.7208	38.913	31.3662
9926	2	29.2963	47.1345	23.5692
9939	2	34.7075	36.21	29.0825
9940	2	34.7372	34.1505	31.1123
9945	2	25.6262	43.0846	31.2892
9947	2	29.1339	44.5535	26.3125
9950	2	29.6489	36.3662	33.9849
9601	3	21.9014	59.1759	18.9227
9603	2	38.9139	32.2445	28.8416
9606	2	35.1423	41.2879	23.5698
6191	2	28.1744	40.2159	31.6097
6192	2	13.9933	53.4633	32.5433
6196	2	36.0726	36.954	26.9734
5466	2	36.1397	38.4742	25.3861
9949	2	37.3411	32.9498	29.7091
9953	2	35.7639	35.4928	28.7433
9956	2	27.221	46.3094	26.4695
9724	3	26.3703	58.0984	15.5313
9727	2	30.4565	41.304	28.2395
9729	2	27.1721	38.3356	34.4923
9730	2	30.0624	46.3087	23.6289
9591	3	13.228	60.6649	26.1071
9594	2	31.4335	41.2903	27.2762
9596	2	27.174	34.715	38.111
9598	3	23.3479	52.0373	24.6148
5452	2	32.5914	41.146	26.2626
5454	3	22.2519	51.3346	26.4135
5456	2	27.2772	41.4559	31.267
5457	2	31.4296	42.9267	25.6437
	2	29.0172	38.0929	32.8899
6187	2	39.2895	35.3535	25.357
6188	2	33.9646	37.2135	28.8219
9928	2	32.636	40.6776	26.6864
99527	3	17.1007	53.5146	29.3847
9941	3	23.9146	48.0139	28.0715
9926	3	24.1568	57.5135	18.3297
9939	2	25.3372	40.1327	34.5301
9940	3	25.4703	41.0336	33.4961
9947	2	53.1342	21.6489	25.217
9950	2	22.89	45.842	31.2679
9601	3	17.596	60.8585	21.5455
9603	2	29.1466	44.4239	26.4296
9606	3	16.3978	59.6609	23.9413
6191	3	12.6946	65.7807	21.5247
6192	3	21.8226	55.5456	22.6318
6196	3	21.0145	55.8555	23.13
5466	2	27.7506	42.351	29.8984
9949	2	43.5112	23.082	33.4068
9953	2	29.0285	40.3884	30.5832
9956	3	21.0511	49.0108	29.938
2644	2	21.7385	55.3423	22.9191
2647	1	39.3417	32.1711	28.4872
2650	2	36.0003	34.0112	29.9885
2653	3	20.2632	51.2937	28.4431
2654	1	30.431	36.2408	33.3282
2627	2	22.7756	41.6194	35.605
2628	0	31.4365	34.6939	33.8697
2630	0	38.8311	33.9601	27.2088
8809	2	23.0456	45.302	31.6524
8810	2	29.6555	42.1943	28.1502
8811	2	25.981	45.8468	28.1722
8814	2	28.4707	37.8538	33.6754
8815	1	37.3387	36.199	26.4622
2637	2	21.1562	45.563	33.2809
2639	1	23.1763	44.502	32.3217
8559	1	30.5118	38.8883	30.5999
4775	2	35.2136	33.215	31.5714
4778	1	37.5409	34.2961	28.163
4779	1	37.2386	35.5442	27.2172
4757	2	34.0214	34.9116	31.067
4762	1	24.4885	38.7843	36.7272
4763	2	23.5027	41.0839	35.4135
4764	1	47.1017	17.0492	35.8492
4767	1	30.8155	40.1944	28.9901
4781	3	16.2951	58.275	25.4299
4782	2	29.7569	36.1009	34.1422
4783	2	30.7841	37.6556	31.5603
8817	1	35.0477	34.8358	30.1165
8818	2	17.7642	47.7757	34.46
8821	2	29.0288	37.9272	33.044
2642	2	28.8692	34.8783	36.2525
2644	2	26.8253	49.1911	23.9835
2647	2	26.0234	38.7795	35.1971
2650	2	33.201	40.3866	26.4124
2654	2	25.3953	38.522	36.0827
2627	3	20.3204	46.9139	32.7657
2628	1	31.1409	27.6698	41.1893
2630	0	30.4015	37.2373	32.3611
8809	3	17.0564	57.5621	25.3815
8810	3	18.9478	57.6256	23.4266
8811	3	21.9286	51.2583	26.813
8814	2	24.9207	40.3675	34.7118
8815	1	37.8496	37.0998	25.0507
2637	3	19.116	50.7359	30.1481
2639	2	34.046	31.7331	34.2209
8559	1	27.2347	37.8274	34.9379
4775	2	27.6827	34.6033	37.7139
4778	2	23.3083	41.2705	35.4212
4779	1	32.7506	37.4648	29.7845
4757	2	16.2974	52.9824	30.7202
4762	2	30.0853	37.7416	32.1731
4763	2	25.2478	49.6473	25.1049
4764	2	27.8491	40.2957	31.8552
4767	2	38.9922	33.2483	27.7595
4781	3	11.2192	64.782	23.9988
4782	2	25.14	44.7701	30.0899
4783	2	27.3848	45.8956	26.7196
8817	1	33.1461	35.6081	31.2457
8818	2	22.5699	39.1995	38.2306
8821	2	30.1498	40.6824	29.1678
2642	3	23.0704	43.221	33.7087
2644	3	17.0446	44.9235	38.0318
2647	2	19.5068	47.5172	32.976
2650	3	25.1464	45.924	28.9296
2654	2	27.0426	36.3112	36.6461
2628	3	25.4414	34.9617	39.597
2630	1	27.9748	32.7362	39.289
8809	3	14.4013	53.4922	32.1065
8810	3	21.3477	55.7631	22.8892
8814	3	19.0123	45.7029	35.2847
8815	2	39.5571	38.2781	22.1648
2637	3	15.9495	49.8402	34.2103
2639	3	18.1925	49.8064	32.0011
8559	2	12.6091	49.9338	37.4572
4775	3	17.6191	42.5624	39.8185
4778	2	28.8446	37.3498	33.8055
4779	2	23.2478	40.2205	36.5317
4757	3	22.5858	39.8117	37.6025
4762	2	16.7372	44.901	38.3618
4763	3	26.3206	50.8153	22.8641
4764	3	16.6586	55.536	27.8054
4767	2	25.8463	38.494	35.6597
8817	2	18.4983	41.7809	39.7207
8818	3	19.323	50.0904	30.5867
8821	3	25.9604	49.7014	24.3383
8778	1	42.8285	41.4576	15.7139
8779	1	39.9686	42.4796	17.5518
5814	0	47.9732	36.8012	15.2256
5816	1	48.1594	34.9123	16.9283
5817	1	43.5914	39.5811	16.8275
260	1	40.2279	40.7015	19.0707
264	1	42.5392	39.0364	18.4245
267	1	38.458	41.3859	20.1561
268	2	36.4599	43.2156	20.3245
3211	2	44.1738	37.3661	18.4602
3213	1	39.3301	41.5182	19.1516
3216	3	32.5501	49.8013	17.6486
8054	0	44.1272	38.733	17.1398
8057	1	39.9302	41.931	18.1387
8058	1	44.7656	39.1612	16.0732
8059	0	43.3098	39.2326	17.4576
4979	1	43.266	39.3608	17.3733
4983	1	41.8899	39.6233	18.4867
4985	2	41.927	37.1783	20.8946
4987	0	42.9874	37.3234	19.6892
4995	2	35.4422	44.8619	19.6959
4996	2	38.2184	40.9269	20.8547
4998	2	33.4861	46.3045	20.2094
4967	1	53.908	30.8481	15.2439
4969	1	47.0043	36.9561	16.0397
4970	1	46.2766	36.4736	17.2498
4971	1	42.6725	38.3001	19.0274
4972	2	36.8848	45.365	17.7502
4971	1	51.4623	32.4877	16.05
4975	2	41.5774	41.9413	16.4813
4977	2	40.2975	42.0266	17.6758
4978	1	44.418	39.1852	16.3969
4974	1	44.5131	37.6505	17.8365
4979	1	46.3291	37.1563	16.5146
4980	1	43.1162	38.1829	18.7009
4981	1	34.7676	44.1187	21.1137
8944	0	42.9482	38.4291	18.6227
8945	1	45.3094	37.2974	17.3932
8947	2	39.4505	39.9486	20.6009
8956	2	38.9975	41.727	19.2754
8949	1	48.8942	34.3549	16.7509
8951	1	47.5675	33.7712	18.6614
8953	1	44.936	38.3926	16.6713
8955	1	36.8984	42.5512	20.5504
4749	1	46.6476	34.8226	18.5298
4750	1	48.5865	33.1583	18.2552
8957	0	44.7996	39.428	15.7724
8961	1	44.38	40.2757	15.3442
8963	2	41.3506	40.614	18.0353
8965	2	35.627	37.8977	26.4753
8966	0	49.4633	36.5603	13.9765
3220	2	45.5965	36.9906	17.4129
3222	1	45.4849	38.6133	15.9018
4992	2	36.1563	41.8924	21.9512
2240	2	39.9801	41.8643	18.1555
5819	1	40.2057	38.9555	20.8388
5820	1	34.8965	47.017	18.0865
5824	1	40.756	40.8586	18.3854
8778	1	41.87	40.9696	17.1605
8779	2	39.2292	41.9819	18.7889
5814	1	50.4893	34.4449	15.0658
5816	2	42.6186	38.4377	18.9437
5817	2	40.3465	41.1722	18.4813
260	1	56.9368	16.7342	26.329
264	2	37.8145	41.212	20.9735
267	2	31.0902	47.1598	21.75
268	2	34.7913	44.1575	21.0512
3211	3	33.0887	45.7045	21.2068
3213	1	37.9636	42.3656	19.6707
8054	1	43.9506	38.5244	17.525
8057	1	41.4988	38.2203	20.2809
8058	1	46.1195	37.1801	16.7004
8059	1	42.7657	40.0072	17.2271
4979	2	48.8546	33.4088	17.7366
4983	2	37.4434	41.4377	21.119
4987	1	44.9125	37.3562	17.7312
4995	3	33.8267	46.6119	19.5615
4996	2	41.5122	40.892	17.5959
4998	2	34.4539	43.2715	22.2746
4967	1	48.546	34.6312	16.8228
4969	1	48.1343	32.6979	19.1677
4970	1	41.4237	39.4536	19.1227
4971	2	38.7149	39.9917	21.2934
4972	2	31.2713	48.7717	19.957
4971	2	41.01	38.9425	20.0475
4975	3	13.9801	60.7705	25.2494
4977	0	46.0575	36.4569	17.4856
4978	1	49.0626	33.895	17.0425
4974	2	37.9233	39.3825	22.6942
4979	1	41.8665	36.6567	21.4768
4980	2	40.5508	35.7435	23.7058
4981	1	36.1124	43.3324	20.5551
8944	1	36.4459	40.488	23.0661
8945	2	38.2861	37.9482	23.7657
8947	2	37.0762	38.5618	24.362
8956	3	34.1888	37.9544	27.8567
8948	2	37.7211	38.1161	24.1628
8949	1	48.4317	33.0632	18.505
8951	1	44.9237	34.6206	20.4556
8953	1	40.0517	39.6282	20.3201
8955	2	34.8657	39.3603	25.774
4749	2	38.998	39.3258	21.6762
4750	2	40.6632	38.403	20.9338
8957	1	43.255	38.2194	18.5256
8961	1	39.1028	43.1353	17.7618
8963	2	34.2602	45.5955	20.1443
8965	3	29.1025	55.9436	14.9539
8966	2	43.8687	37.2659	18.8654
3220	2	41.0779	39.0152	19.9069
3222	2	43.6377	37.5893	18.773
4992	3	27.9562	43.6797	28.3641
2240	3	31.5789	47.7069	20.7142
5819	2	33.8949	43.642	22.4632
5820	2	41.1499	38.8656	19.9845
5824	2	35.8639	43.5537	20.5824
8778	2	40.8823	40.1229	18.9948
8779	3	32.5222	46.6926	20.7852
5814	1	48.336	35.1469	16.5171
5816	3	28.4934	44.4152	27.0914
5817	3	26.4552	54.5004	19.0444
260	2	40.2015	38.5678	21.2306
264	2	37.7087	41.212	21.0793
267	3	29.0476	46.9842	23.9682
268	3	21.6174	54.0784	24.3042
3211	3	20.9203	55.6841	23.3956
3213	2	37.1942	37.937	24.8688
8054	2	40.2114	40.2952	19.4933
8057	2	38.6819	42.02	19.2981
8058	1	44.0499	39.4029	16.5471
8059	2	39.106	40.4927	20.4013
4979	3	30.7268	48.1169	21.1563
4983	3	26.6189	47.5556	25.8256
4987	1	42.1962	39.2083	18.5955
4996	3	26.2804	50.0673	23.6523
4998	3	27.1553	50.0534	22.7913
4967	1	43.9573	35.049	20.9937
4969	2	42.097	37.0726	20.8304
4970	2	40.0148	38.7748	21.2104
4971	3	29.6842	45.0628	25.2531
4972	3	31.7208	48.2418	20.0374
4971	3	37.8103	40.7504	21.4393
4977	2	43.595	37.6576	18.7473
4978	1	41.5706	40.6116	17.8178
4974	3	37.8745	38.2763	23.8493
4979	2	42.4547	34.3949	23.1505
4980	3	28.0162	43.5609	28.4229
4981	3	28.3272	44.8094	26.8633
8944	3	32.1229	44.5874	23.2896
8945	3	37.9004	38.9997	23.0999
8947	3	30.6057	45.7939	23.6004
8956	3	25.5616	47.2077	27.2308
8948	3	26.7969	50.8122	22.3909
8949	2	48.2193	32.245	19.5357
8951	2	36.0156	40.4632	23.5212
8953	3	23.4272	50.1512	26.4215
8955	3	23.1417	47.9093	28.949
4749	3	38.2507	37.3738	24.3755
4750	3	31.8872	47.22	20.8928
8957	1	42.6084	38.0883	19.3032
8961	2	40.4698	41.628	17.9022
8963	3	28.0919	50.4769	21.4313
8966	2	42.6795	37.0321	20.2884
3220	3	35.5655	42.6064	21.8281
3222	2	43.8921	33.261	22.8469
4992	3	19.6267	55.3143	25.059
2240	3	25.9478	50.8594	23.1927
5819	3	32.0342	41.835	26.1307
5820	3	34.1737	42.0856	23.7407
5824	3	31.7943	45.837	22.3687
