# Supplementary material for: Mouse lung automated segmentation tool for quantifying lung tumors after micro-computed tomography
Source: PLoS One. 2021 Jun 17;16(6):e0252950. doi: 10.1371/journal.pone.0252950 (PMC8211241; doi:10.1371/journal.pone.0252950)
Supplement: S2 Table — Manual scores, manual segmentation volumes, and MLAST segmentation volumes are shown for scans used in comparing manual segmentation to MLAST segmentation. Volumes were calculated from pixel counts using an isometric pixel size of 100 μm, and are shown in mm3. (XLSX) [file pone.0252950.s003.xlsx]

## Sheet: Sheet1
ID Number	Score	Heart Vol	Tumor Vol	Tumor + Heart	Tumor+Heart (mm^3)	Soft Tissue + Intermediate CT	Soft Tissue + Intermediate (mm^3)	Soft Tissue Ct	Lung Ct	Intermediate Ct	Total Thoracic Ct	ST %	LAS %	IBW %
2630	0	196387	0	196387	196.387	502214	502.214	278822	318815	223392	821029	33.9601	38.8311	27.2088
8059	0	221368	0	221368	221.368	466553	466.553	322879	356434	143674	822987	39.2326	43.3098	17.4576
2352	0	205572	0	205572	205.572	441713	441.713	299662	369147	142051	810860	36.9561	45.5254	17.5186
8054	0	246745	0	246745	246.745	522342	522.342	362106	412535	160236	934877	38.733	44.1272	17.1398
8402	0	219907	0	219907	219.907	450356	450.356	317705	301385	132651	751741	42.2626	40.0916	17.6458
9939	0	216870	0	216870	216.87	426577	426.577	287520	407898	139057	834475	34.4552	48.8808	16.664
5814	0	286696	451	287147	287.147	521689	521.689	369017	481043	152672	1002732	36.8012	47.9732	15.2256
2628	0	206560	0	206560	206.56	634803	634.803	321217	291058	313586	925861	34.6939	31.4365	33.8697
8400	0	221593	0	221593	221.593	542754	542.754	352857	380262	189897	923016	38.2287	41.1978	20.5735
2252	0	220109	0	220109	220.109	593699	593.699	424713	482452	168986	1076151	39.4659	44.8313	15.7028
5452	1	221580	2505	224085	224.085	638696	638.696	435750	475955	202946	1114651	39.093	42.6999	18.2071
5824	1	191504	7210	198714	198.714	467179	467.179	322198	321389	144981	788568	40.8586	40.756	18.3854
2341	1	196220	2999	199219	199.219	408696	408.696	268422	324817	140274	733513	36.594	44.2824	19.1236
3222	1	255740	2124	257864	257.864	467165	467.165	330895	389781	136270	856946	38.6133	45.4849	15.9018
9945	1	209018	6430	215448	215.448	411891	411.891	245205	271365	166686	683256	35.8877	39.7164	24.3958
8961	1	273481	1132	274613	274.613	517428	517.428	374682	412864	142746	930292	40.2757	44.38	15.3442
8559	1	263644	262958	526602	526.602	688650	688.65	357998	257749	330652	946399	37.8274	27.2347	34.9379
9603	1	213930	4708	218638	218.638	485929	485.929	301753	326376	184176	812305	37.1477	40.179	22.6733
4779	1	245372	4324	249696	249.696	592251	592.251	329945	288428	262306	880679	37.4648	32.7506	29.7845
8815	1	199086	19196	218282	218.282	436996	436.996	252450	260398	184546	697394	36.199	37.3387	26.4622
4763	2	221188	450150	671338	671.338	857025	857.025	569200	289463	287825	1146488	49.6473	25.2478	25.1049
2344	2	195448	21468	216916	216.916	467464	467.464	302254	320335	165210	787799	38.3669	40.662	20.9711
9598	2	159617	175242	334859	334.859	621492	621.492	354570	221935	266922	843427	42.0392	26.3135	31.6473
9727	2	276876	163339	440215	440.215	804424	804.424	477772	352297	326652	1156721	41.304	30.4565	28.2395
9729	2	179163	84866	264029	264.029	559126	559.126	306953	346702	252173	905828	33.8865	38.2746	27.8389
8818	2	239432	542874	782306	782.306	945083	945.083	549056	204153	396027	1149236	47.7757	17.7642	34.46
5819	2	234147	42115	276262	276.262	608172	608.172	401509	311835	206663	920007	43.642	33.8949	22.4632
8412	2	269745	100280	370025	370.025	661898	661.898	434404	397184	227494	1059082	41.017	37.5027	21.4803
3220	2	238730	74809	313539	313.539	541907	541.907	358823	377794	183084	919701	39.0152	41.0779	19.9069
8411	2	244505	97258	341763	341.763	669109	669.109	445663	413716	223446	1082825	41.1574	38.2071	20.6355
8810	3	176847	512362	689209	689.209	891046	891.046	633506	208302	257540	1099348	57.6256	18.9478	23.4266
4764	3	205847	696160	902007	902.007	794979	794.979	529748	158904	265231	953883	55.536	16.6586	27.8054
2627	3	0	912178	912178	912.178	1082244	1082.24	637206	276001	445038	1358245	46.9139	20.3204	32.7657
4981	3	197490	74517	272007	272.007	534883	534.883	334406	211402	200477	746285	44.8094	28.3272	26.8633
5820	3	178085	98177	276262	276.262	566591	566.591	362246	294145	204345	860736	42.0856	34.1737	23.7407
9598	3	137079	346684	483763	483.763	763115	763.115	518061	232442	245054	995557	52.0373	23.3479	24.6148
8403	3	172754	515105	687859	687.859	771932	771.932	513112	245210	258820	1017142	50.4464	24.1077	25.4458
9724	3	167699	461845	629544	629.544	1046258	1046.26	825562	374715	220696	1420973	58.0984	26.3703	15.5313
4975	3	0	897543	897543	897.543	1220811	1220.81	862467	198409	358344	1419220	60.7705	13.9801	25.2494
8407	3	235219	449827	685046	685.046	712195	712.195	436101	319311	276094	1031506	42.2781	30.9558	26.7661
