# Supplementary material for: Mouse lung automated segmentation tool for quantifying lung tumors after micro-computed tomography
Source: PLoS One. 2021 Jun 17;16(6):e0252950. doi: 10.1371/journal.pone.0252950 (PMC8211241; doi:10.1371/journal.pone.0252950)
Supplement: S3 Table — Non-lung tissue volumes are shown as computed using manual segmentation in contrast-enhanced scans, manual segmentation in non-contrast scans, and MLAST segmentation in non-contrast scans for subjects at various time points post tumor induction. All volumes are in mm3. (XLSX) [file pone.0252950.s004.xlsx]

## Sheet: Sheet1
Scan ID	Contrast-Segmented Volume (Heart + Tumor)	No Contrast Segmentation (Heart + Tumor)	MLAST (Soft Tissue + Intermediate)
M3616_wk0	201.986	216.858	519.649
M3617_wk0	259.022	260.717	493.27
M3618_wk0	300.473	246.277	517.141
M3620_wk0	276.073	220.065	568.638
M3621_wk0	269.236	233.593	410.493
M3601_wk0	234.047	233.186	534.661
M9987_wk0	306.875	266.176	613.358
M3611_wk0	260.405	222.359	522.639
M3614_wk0	268.953	221.39	481.816
M3615_wk0	256.825	216.917	498.49
M3616_wk4	241.867	250.083	448.172
M3617_wk4	282.44	295.045	373.176
M3618_wk4	279.657	243.946	449.555
M3620_wk4	265.965	249.393	450.35
M3621_wk4	241.892	233.552	413.392
M3601_wk4	223.92	221.928	372.935
M9987_wk4	318.426	304.687	562.908
M3611_wk4	257.169	238.31	401.957
M3614_wk4	246.277	228.09	369.535
M3615_wk4	240.556	228.732	342.258
M3616_wk8	229.452	254.471	465.802
M3617_wk8	323.513	278.805	513.598
M3618_wk8	295.035	285.105	467.846
M3620_wk8	281.489	279.033	564.679
M3621_wk8	266.14	242.188	512.709
M3601_wk8	267.63	260.996	515.996
M9987_wk8	329.283	336.52	614.616
M3611_wk8	257.192	295.705	441.875
M3614_wk8	272.19	289.583	427.316
M3617_wk12	306.245	298.882	514.368
M3618_wk12	357.664	289.076	528.6
M3620_wk12	403.422	357.801	629.896
M3621_wk12	415.513	428.244	633.942
M9987_wk12	1163.65	1190.89	1275.4
M3611_wk12	409.562	330.271	544.854
M3614_wk12	579.837	520.922	614.214
M3615_wk12	831.418	880.874	916.937
