# Supplementary material for: Mouse lung automated segmentation tool for quantifying lung tumors after micro-computed tomography
Source: PLoS One. 2021 Jun 17;16(6):e0252950. doi: 10.1371/journal.pone.0252950 (PMC8211241; doi:10.1371/journal.pone.0252950)
Supplement: S4 Table — Tumor burdens as calculated by histology and MLAST are shown for the subjects used in comparing MLAST to contrast-enhanced manual segmentation. (XLSX) [file pone.0252950.s005.xlsx]

## Sheet: Sheet1
Subject ID	% Tumor Area	MLAST - % Combined Tissue
M3616	18.73	71.2166
M3617	11.13	63.0317
M3618	7.2	70.0236
M3620	10.14	63.0708
M3621	18.55	66.8588
M9987	26.45	81.1634
M3614	30.57	76.3485
M3615	20.34	80.1225
